# Supplementary material for: Predicting dengue incidence leveraging internet-based data sources. A case study in 20 cities in Brazil
Source: PLoS Negl Trop Dis. 2022 Jan 24;16(1):e0010071. doi: 10.1371/journal.pntd.0010071 (PMC8824328; doi:10.1371/journal.pntd.0010071)
Supplement: S1 Text — Supporting information text. This file includes: (1) Query terms used for Google Trends in Table A; (2) Characteristics for each of the 20 chosen cities in Table B; (3) Additional information and illustrations of the binary prediction task and improvements using historical seasonality, in Table C and Figs A, B and C; (4) Performance of the baseline approach, a linear regression which uses only the most recently available data points as features, in Table D; (5) Violin plots of performance across all cities, broken down by base model (LASSO or Random Forest), feature set (AR, GT, AR+GT, AR+GT+W), and delay in the receipts of epidemiological information, in Figs D1 and D2; (6) Appendix: Plots of comparative Lasso and Random Forest performance for all 20 cities, across all feature sets and AR lags. (ZIP) [file pntd.0010071.s001.docx.zip]

Archive with 2 entries (2 files):
- S1_Text.docx
- __MACOSX/._S1_Text.docx
